# Supplementary material for: Effects of Fertilizer Application Intensity on Carbon Accumulation and Greenhouse Gas Emissions in Moso Bamboo Forest–Polygonatum cyrtonema Hua Agroforestry Systems
Source: Plants (Basel). 2024 Jul 15;13(14):1941. doi: 10.3390/plants13141941 (PMC11280953; doi:10.3390/plants13141941)
Supplement: Supplementary file 1 [file plants-13-01941-s001.zip]

Archive with 1 entries (1 files):
- plants-3004624-supplementary.pdf
